# Supplementary material for: Cdkl5 Knockout Mice Recapitulate Sleep Phenotypes of CDKL5 Deficient Disorder
Source: Int J Mol Sci. 2025 Apr 16;26(8):3754. doi: 10.3390/ijms26083754 (PMC12028001; doi:10.3390/ijms26083754)
Supplement: Supplementary file 1 [file ijms-26-03754-s001.zip]

Archive with 1 entries (1 files):
- ijms-3515282-supplementary.pdf
